# Supplementary material for: Molecular Identification of the Italian Soldiers Found in the Second World War Mass Grave of Ossero
Source: Genes (Basel). 2025 Mar 11;16(3):326. doi: 10.3390/genes16030326 (PMC11942473; doi:10.3390/genes16030326)
Supplement: Supplementary file 1 [file genes-16-00326-s001.zip]

Archive with 1 entries (1 files):
- genes-3452519-supplementary.pdf
